# Supplementary material for: Differential regulation of innate immune cytokine production through pharmacological activation of Nuclear Factor-Erythroid-2-Related Factor 2 (NRF2) in burn patient immune cells and monocytes
Source: PLoS One. 2017 Sep 8;12(9):e0184164. doi: 10.1371/journal.pone.0184164 (PMC5590883; doi:10.1371/journal.pone.0184164)
Supplement: S7 Fig — Raw data values for all graphs. (XLSX) [file pone.0184164.s007.xlsx]

## Sheet: Sheet1
Table 1. Burn Patient Clinical Characteristics
Age		TBSA		LOS
>15% TBSA	<15% TBSA	>15% TBSA	<15% TBSA	>15% TBSA	<15% TBSA
21	40	45	1	66	6
58	56	42	1.5	132	4
72	55	26.5	3	13	13
39	22	15	7	8	9
66	22	20.5	2	6	3
58	43	15	2	18	5
55	36	26.5	3	52	3
49	29	35	4	27	5
38	48	22	10	22	8
24	19	15	1	16	4
64	22	29.25	7	10	10
38	22	49.5	2	93	7
26	21	17	12	17	7
63	64	32.5	3	73	19
51	43	40	4	16	6
47	44	17	1.5	46	7
49	78	23.5	7	15	8
60	27	22	1	38	1
27	45	35	2.5	7	1
34	35	19	10	42	10
29	29	40	4	31	3
66	22	39	10	35	9
	67		3		3
	22		3		13
	30		0.5		4
	58		2.5		2
	56		4		11
	52		1.5		7

## Sheet: Sheet2
Figure 1																	<15% TBSA= Black
IL-6	<15% TBSA	>15% TBSA		MCP-1	<15% TBSA	>15% TBSA		IL-6	<357 SpO2/FiO2	> 357 SpO2/FiO2		MCP-1	<357 SpO2/FiO2	> 357 SpO2/FiO2		Pat #	>15% TBSA= Red	P1	P2	P3	P4			P5	P6	P7	P8	P9	P10	P11			P12			P13			P14			P15			P16			P17
	55.7322	1101.19			178.98	765.601			55	1101			178	764.999		IL-6	0-48 HPA	55.7322	8.38194	80.1353	1101.19			706.125	143.367	106.559		170.877	257.216	421.758	419.741	459.616	51.0547	51.0547	53.4221	318.941	310.969	322.172	120.463	117.593	119.504	79.7241	79.7241	78.8712	120.463	117.593	119.504
	8.38194	706.125			83.6523	1006.93			8	706			83	1006
	80.1353	170.877			167.702	407.9			80	143			167	408			72-144 HPA		817.789	14.8204	639.002	742.326	587.247				234.237	35.6573	94.7141							162.216	175.414	178.789				78.0204	75.4805	75.4805				133.178	132.183
	106.559	257.216			287.247	304.21			106	171			287	304
	51.84	433.7			152.33	434.521			51.8438	257			152.463	434		MCP-1	0-48 HPA	178.98	83.6523	167.702	765.601							304.21	434.521	852.903	881.028	856.869	195.587	130.067	131.734	310.82	338.167	317.047	455.744	402.855	409.862	235.941	234.063	232.189	268.566	258.831	258.831
	119.18	317.36			422.82	863.66			79.4398	433.705			234.065	863.601
	79.44	403.28			234	322.01			107.888	317.361			262.076	322.011			72-144 HPA		324.456	120.723	297.562	299.243	290.866	1006.93	407.9	287.247	165.206	124.412	130.563							260.768	306.696	312.89				370.959	373.195	377.685				536.77	536.77
	107.9	278.12			262.07	971.02			18.4276	119.186			199.184	422.82
	18.4	1265.43			198.93	366.5			24.7467	403.279			193.274	971.051
	24.74	143.367			193.27	1047.33			21.8196	278.128			235.327	366.513
	21.81	467.915			235.32	694.919			1265.44	467.915			1048	694.919
	233.14	663.255			294.2	262.749			233.142	269.405			294	368.56
	295.21	269.405			38.39	368.56			295.252	806.154			38	691.283
	12.1	806.1			189	691.28			12.1011	84.3046			190	491.974
	150.887	564.13			481.345	1344.78			150.887	784.177			481.344	1344.79
	33.5577	752			64.1541	737.66			663.256	752.016			262.749	737.666
	167.334	650.64			437.976	2392.95			650.648	360.312			2392.95	401.041
	24.2278	360.312			191.959	401.041			33.5577	29.6191			64.1542	92.8603
	109.125	29.6191			136.275	92.8603			167.334	477.57			437.976	1006.04
	8.99578	196.192			121.121	553.468			24.2278	99.4			191.96	177.6
	81.5702	477.57			121.613	1006.04			109.125				136.275
	158.774	99.4			90.7995	177.6			8.99578				121.121
									196.192				553.467
									81.5703				121.613
									158.774				90.7995
[truncated: 47 more columns]

## Sheet: Sheet3
Figure 2
IL-6	<15% TBSA	>15% TBSA	<15% TBSA	> 15% TBSA
LPS	-	-	+	+
	253	35	22880	31202
	165	1111	17495	40648
	78	725	34170	26134
	0	240	17796	36691
	528	47	22518	53047
	517	0	24268	28386
	236	6346	66861	31158
	141	426	2348	15633
	142	0	46434	56427
	692	23632.4	52125	13303.2
	495	0	34160	14744.2
	491	51.199	56174	30056.9
	539	233.779	40622	22253.7
	527	0	50947	32166.9
	90	0	35730	59156.3
	81		45256
	216		46264
	1834		39394
	32.9524		25865.4
	101.254		22449.6
	0		13291.5
	157.338		23943.9
	0		31998.9
MCP-1	<15% TBSA	>15% TBSA	<15% TBSA	> 15% TBSA
LPS	-	-	+	+
	372	2122	3159	4357
	2214	1216	3013	16233
	2516	3313	5154	17805
	1610	806	3890	2007
	669	0	2322	51817
	188	0	1307	23049
	629	12358	2420	6779
	214	379	4888	12130
	312	68	364	26215
	44.2275	315.707	495	14198
	169.813	44	19351	7857
	181.833	23154.9	750	20741
	497.075	125.751	5840	18055
	123.433	120.818	8228	21043.4
	1852		10758
	0		2164
	0		7721
	0		18708
	748		9294
	2181		16804.4
	6524		1539.63
	339		2205.23
	33		5286.16
	200		9576.94

## Sheet: Sheet4
Figure 3	<15% TBSA= Black
	>15% TBSA= Red
MCP-1	Pat #	P1				P2					P3				P4				P5			P6					P7				P8					P9			P10					P11					P12
	LPS Veh	15941.5	16182.3	15704	18239.9	19021	17702.4	18076.9	17649.5	16574.7	3239.68	3197.03	3006.37	2610.42	2041.06	1682.2	1940.89	2364.52	54381.7	49813.3	51255.9	25036.7	20108.5	23044	24010.9	23044	5466.5	5653.34	5466.5	4992.61	4191.65	4343.93	5046.07	4597.63	4412.7	6609.16	6813.53	6916.89	2323.82	2347.67	2613.38	2637.85	2181.8	13441.5	11297	12358.8	11343.8	12209.8	5202.42
	CDDO-Me Tx		3433.56	3952.61	3861.4	3035.69	2882.67	2665.51			417.045	396.631	355.582	376.145	98.2092	143.295	272.396	187.125	13016	13151.8	11133.5	5766.73	8993.61	9042.85	8702.23	7912.16	959.106	991.201	1150.11	829.391	1055.05	334.935	737.426	1032.74		1107.55	751.695	628.973	568.162	608.662	527.823	467.616	547.972	959.542	1043.86	1107.55	1065.05	1171.62	652.311
								IL-6			P1					P2					P3				P4				P5				P6					P7				P8				P9			P10
								LPS Veh			15101.9	15941.5	16182.3	15704	18239.9	28140.9	25609.9	23746.1	24810.9	28361.4	15985.4	17159.4	17159.4	19675.4	34628.5	38182.2	38182.2	35771.6	59481.9	49679.9	49972		25856.1	31260.3	29079.7	27348		31559.6	28369.2	32903.3	31002.2	31254.4	37156.8	36161.6	32108.2	30865.5	30048.1	32563.2	23516.1
								CDDO-Me Tx			3433.56	3952.61	3861.4			23368.3	23556.6	24810.9	32614.8		20511.8	15138.5	17461.3	17234.6	32808.2	30260	29614.5	32108.2	32808.2	30260	29614.5	32108.2	27348	24575.3	27348	27655.6	28757.4	25815.4	26902.6	33298.8	30455.5	37974.7	34816.3	41226		30210	31365.8	30865.5	23256.4
IL-10		P1			P2					P3					P4				P5			P6					P7					P8				P9					P10				P11			P12
	LPS Veh	241.867	294.219	244.749	391.666	353.153	398.104	379.093	372.952	67.5027	114.371	70.3213	70.3213	63.76	344.123	344.123	317.333	352.509	309.036	325.374	355.053	466.296	423.122	411.123	468.399	403.203	341.965	256.253	270.092	239.175	261.423	536.597	559.551	524.063	504.324	887.749	884.918	859.749	919.347	910.644	159.513	134.933	123.505	129.208	140.679	171.236	181.581	143.56	193.511
	CDDO-Me Tx	305.98	318.115	302.58	338.008	339.869	360.953	360.953		56.319	72.2065	87.4952	85.5618	78.8471	458.919	335.805	358.843	384.582	257.974	224.001	169.73	368.308	453.767	413.113	411.123	457.926	252.818	289.395	271.833	298.28	291.166	395.501	438.099	410.988	428.982	1016.39	954.817	1139.21	862.518		136.367	129.208	117.821	114.986	91.0543	79.8732	86.8567	120.661	112.156
Values for % CDDO-Me Cytokine Changes
	MCP-1	IL-6	IL-10
	22.6991	23.0948	118.677
	16.0702	99.8232	92.3355
	12.8212	100.524	98.4864
	8.73152	85.028	113.258
	23.9956	58.8142	65.8644
	35.0713	95.5994	96.8738
	18.2113	94.055	102.526
	17.4849	111.224	78.7735
	12.2334	98.8922	111.289
	22.4729	104.132	91.0855
	8.81705	87.419	52.2364
	13.2639	135.629	54.3738
	21.3323	84.1009	122.628
	22.2666	97.8864	66.2504
	32.0774	114.772	87.2063
	17.249	108.235	126.468
	12.3069	89.4344	137.121
	25.1679	111.087	122.957
	28.4514	138.751	188.083
	11.743	136.614	93.1393
	9.23774	116.556	197.167
	30.2279	111.318	150.101
	9.57165	97.6831	175.144
	13.7433	110.26
	4.68602	122.271
	8.56687	116.834
	7.38575	118.476
	11.8725	122.434
	7.70159	218.925
	33.4714
[truncated: 86 more columns]

## Sheet: Sheet5
Figure 4																		4B																		4D
A.																			T16			T24																	MCP-1						IL-6
MCP-1	LPS- Veh					LPS + Veh					LPS + CDDO-Me							MCP-1	IL-6	IL-10	MCP-1	IL-6	IL-10														LPS - Veh	0	0	80.2857	0		LPS - Veh	471.269	238.214	283.474	376.141		LPS - Veh
4	353.678	443.906	398.929	376.342		1154.62	1154.62	1121.1	1210.62		710.69	832.365	677.493	743.875				14.8836	106.134	104.432	39.9475	128.139	99.8426														LPS + Veh	6816.51	4919.37	4792	5929.95		LPS + Veh	90216	91190.2	73885.8	83741.9		LPS + Veh
8	131.474	227.083	203.566	191.726		1054.22	1009.73	1121.1	1244.3		566.629	477.496	544.395	477.496				23.62	108.666	100.525	42.1357	106.047	82.4761														LPS + CDDO-me	1996.31	2043.61	2072.21	2159.02		LPS + CDDO-me	82863.6	91682.3	81996.3	85532.2		LPS + CDDO-me
16	143.691	203.566	143.691	191.726		8446.93	9782.53	10389.2	9353.17	10174.7	2504.64	2199.34	2186.22	2331.18	1811.29			16.3113	113.294	183.872	32.5932	107.177	155.991
24	89.8187	101.265	124.411	78.4648		17862.5	22651.5	18220.4	17055.8	17686.3	6933.67	8659.77	8099.09	6576.72	8190.88			6.52511	115.519	142.249	16.3023	106.614	137.437
																		13.5048	90.3527	110.742	21.2762	124.857	127.563
IL-6	LPS- Veh					LPS + Veh					LPS + CDDO-Me
4	1646.05	1360.22	1729.72	1481.36	1522.2	25345.8	23496.7	24409.5	25583.6	25943.2	25943.2	26063.8	25583.6	24409.5	23160.2
8	1400.37	1360.22	1360.22	1320.31	1360.22	39205.8	44417.5	47629.8	46855.9	42795.2	39041.4	43690	45716.2	47629.8	47435.3
16	1400.37	1481.36	1522.2	1440.75	1400.37	57185.7	44601	50021.3	48812.2	44785.2	52522.7	61747.7	60026.8	48613.3	56268.1
24	1360.22	1360.22	1320.31	1604.54	1360.22	44234.6	49212.3	52950.8	51466.7	48613.3	49615.3	51466.7	54254.8	56268.1	53166
IL-10			LPS - Veh					LPS + Veh			LPS+ CDDO-Me
4	0	0	0	0		0	0	0	0		0	0	0	0
8	0	0	0	0		55.745	39.9577	39.9577	35.8865		31.7499	39.9577	35.8865	43.9727
16	0	0	0	0		948.998	1095.88	1079.17	1075		945.028	1150.95	1066.69	1058.41
24	0	0	0	0		1863.82	1551.18	1460.72	1682.58	1589.42	1320.98	1574.09	1834.31	1635.75	1769.76
[truncated: 7 more columns]

## Sheet: Sheet6
Figure 5	A.						B.
No Stim, Veh	83.7093	97.5639	143.254				No Stim, Veh	201.172	134.784	237.833	172.99
IL-6, Veh	132.958	100.727	117.444				IL-6, Veh	445.852	363.081	514.836	381.836
IL-6, CDDO-me Tx	20.8852	57.1459	76.1226	49.0055			IL-6, Compound 7 Tx	237.55	319.615	298.81	307.868

## Sheet: Sheet7
Figure 6	A.										B.									C.											D.
	Time post-LPS Stimulation	No Stim, Veh			LPS, Veh			LPS, CDDO-Me Tx			Time post-LPS Stimulation	No Stim, Veh			LPS, Veh			LPS, CDDO-Me Tx			Time post-LPS Stimulation	No Stim, Veh			LPS, Veh			LPS, CDDO-Me Tx			Time post-LPS Stimulation	No Stim, Veh			LPS, Veh			LPS, CDDO-Me Tx
	4	1	0.993	0.829	2.574	2.489	2.214	0.886	0.864	0.762	4	1.127	1		39159.4	69043.2		41122.6	50582.4		4	1	1.36		16.07	14.01		14.55	12.72		4	1	1	1.1	1.4	1.3	1.6	1.6	1.8	2
	8	1	0.931	0.815	6.765	6.248	6.064	1.996	1.777	1.805	8	1	0.978		158150	177737		177737	193596		8	0.94	1		108.49	100.45		76.25	97.54		8	1	1	1.1	2.1	2.4	2.6	2.8	3.4	3.9
	16	0.969	0.958	1	40.452	47.156	41.779	7.499	11.718	10.961	16	1	1.109		53854.1	60671.8		44330.5	41819.1		16	0.85	1		658.03	778.8		575.77	602.87		16	1	1.2	1.3	2	2.2		5.1	5.1	5.8
	E.										F.									G.											H.
	Time post-LPS Stimulation	4	8	16
	Donor 1	32.24	30.62	28.83							Time post-LPS Stimulation	4	8	16						Time post-LPS Stimulation	4	8	16								Time post-LPS Stimulation	4	8	16
	Donor 2	21.43	17.83	28.8							Donor 1	71.9924	135.833	126.073						Donor 1	98.716	156.726	119.964								Donor 1	28.0243	3.3184	535.296
	Donor 3	47.3	7.37	142.81							Donor 2	90.7784	63.444	271.86						Donor 2	126.698	109.164	172.038								Donor 2	45.5676	142.148	163.003
	Donor 4	44.65	3.89	9.92							Donor 3	106.036	200.098	75.6499						Donor 3	90.663	82.611	82.2999								Donor 3	23.6886	45.0587	165.696
	Donor 5	35.91	10.45	70.61							Donor 4	85.0508	67.5839	72.7645						Donor 4	93.5407	86.0075	196.523								Donor 4	19.2366	49.4081	129.879
	Donor 6	30.56	3.7	8.14							Donor 5	87.7125	106.37	75.3244						Donor 5	104.168	120.548	268.061
	Donor 7	28.29	12.25	10.08							Donor 6	148.963	122.913	107.304						Donor 6	102.856	115.341	247.254
	Donor 8	22.11	21.26	19.86

## Sheet: Sheet8
Supplemental Figure 1
IL-6	<15% TBSA	>15% TBSA		MCP-1	<15% TBSA	>15% TBSA
	817.789	656.192			324.456	295.89
	14.8204	234.237			120.723	165.206
	76.3271	35.6573			373.946	124.412
	133.512	94.7141			531.327	130.563
	94.5566	172.14			150.827	293.452
	19.8783	168.064			194.397	336.043
	23.1323	45.3355			259.967	74.2705
	21.2	313.101			65.7364	260.472
	60.7391	591.353			37.6572	986.259
		182.931				407.233
		131.713				666.606
		117.098				452.942
		522.942				483.99
		55.3948				734.865
		119.856				404.758
						408.5

## Sheet: Sheet9
Supplemental Figure 2
		Image J Quantification Value					Supplemental Figure 2 Values for Bar Graph
		NQO1	GAPDH				4 Patient Values were combined for each group
Patient 1	Unstimulated, Veh	228	157	1.45223	1.00004		Unstimulated, Vehicle	LPS, Veh	LPS, 50nM CDDO-Me	LPS, 5nM CDDO-Me
	LPS, Veh	175	154	1.13636	1.27802	Pat1	1.00004	1.27802	2.31504	1.59962
	LPS 50nM CDDO-Me	101	161	0.627329	2.31504	Pat2	1	1.23576	3.10417	1.83333
	LPS, 5 nM CDDO-Me	138	152	0.907895	1.59962	Pat3	1	1.2123	1.74911	1.63212
						Pat4	1	1.44458	2.50789	1.47679
Patient 2	Unstimulated, Veh	176	128	1.375	1
	LPS, Veh	158	142	1.11268	1.23576
	LPS, 50nM CDDO-Me	66	149	0.442953	3.10417
	LPS, 5nM CDDO-Me	99	132	0.75	1.83333
Patient 3	Unstimulated, Veh	143	126	1.13492	1
	LPS, Veh	132	141	0.93617	1.2123
	LPS, 50nM CDDO-Me	85	131	0.648855	1.74911
	LPS, 5nM CDDO-Me	105	151	0.695364	1.63212
Patient 4	Unstimulated, Veh	153	116	1.31897	1
	LPS, Veh	126	138	0.913043	1.44458
	LPS 50nM CDDO-me	71	135	0.525926	2.50789
	LPS, 5nM CDDO-me	117	131	0.89313	1.47679

## Sheet: Sheet10
Supplemental Figure 4																							B.
A.																								% TNFa inhibition by CDDO-Me(50nM)
Time Post Stimulation	LPS- (Veh)					LPS+(Veh)					LPS+(50nM CDDO-Me)												Donor	T4	T8	T16	(Hours Post LPS Stimulation)
4	54.6869	25.8671	63.1294	38.0643	42.1846	2208.76	2218.83	2178.7	2080.41	1975.49	2158.82	2003.78	2080.41	2178.7	2208.76								1	114.784	125.698	133.789
8	29.9035	25.8671	25.8671	21.864	25.8671	3289.49	3668.34	3832.92	3988.11	3972.35	3302.92	3727.47	3988.11	3925.39	3595.56								2	110.159	113.136	137.827
16	29.9035	38.0643	42.1846	33.97	29.9035	4760.1	3742.37	4181.74	4083.89	3757.34	4383.94	5127.36	4988.9	4067.79	4686.14								3	99.7025	98.8706	113.294
																							4	111.653	125.708	160.961
																							5	130.869	151.516	118.753

[truncated: 3 more sheets: Sheet11, Sheet12, Sheet13]
